# Supplementary material for: The Integration of Microwave-Synthesized Silver Colloidal Nanoparticles into Poly (Lactic Acid)-Based Textiles as Antimicrobial Agents via Pre- and Post-Electrospinning Processes
Source: Polymers (Basel). 2024 Dec 23;16(24):3613. doi: 10.3390/polym16243613 (PMC11678830; doi:10.3390/polym16243613)
Supplement: Supplementary file 1 [file polymers-16-03613-s001.zip]

Archive with 1 entries (1 files):
- polymers-3309503-supplementary.pdf
